# Supplementary material for: Artificial Intelligence-Aided Tooth Detection and Segmentation on Pediatric Panoramic Radiographs in Mixed Dentition Using a Transfer Learning Approach
Source: Diagnostics (Basel). 2025 Oct 16;15(20):2615. doi: 10.3390/diagnostics15202615 (PMC12562823; doi:10.3390/diagnostics15202615)
Supplement: Supplementary file 1 [file diagnostics-15-02615-s001.zip]

Archive with 1 entries (1 files):
- diagnostics-3886865-supplementary.pdf
